# Supplementary material for: fMRI evidence that hyper-caricatured faces activate object-selective cortex
Source: Front Psychol. 2023 Jan 12;13:1035524. doi: 10.3389/fpsyg.2022.1035524 (PMC9878608; doi:10.3389/fpsyg.2022.1035524)
Supplement: Supplementary file 8 [file Table_1.XLSX]

## Sheet: Sheet1
Supplementary Table 1. Pilot data: Average naturalness boundaries across each stimulus type (between subject SDs).
			PC 1				PC2				PC3				PC 4				PC5
Gender	Direction		Mean	(	SD	)	Mean	(	SD	)	Mean	(	SD	)	Mean	(	SD	)	Mean	(	SD	)
Male	-		3.26643	(	1.43218	)	3.59623	(	1.16084	)	4.7537	(	1.61811	)	5.61823	(	1.72872	)	3.96048	(	1.5462	)
	+		4.93127	(	1.88379	)	5.55225	(	2.6096	)	4.6241	(	1.67494	)	4.0288	(	1.36233	)	3.90678	(	1.81747	)
Female	-		5.0714	(	2.42802	)	3.89835	(	1.22962	)	6.48302	(	2.25506	)	5.09271	(	1.54527	)	5.81583	(	2.20761	)
	+		4.24155	(	1.37349	)	6.4089	(	2.29592	)	5.89387	(	2.05434	)	6.24122	(	2.09816	)	6.40606	(	1.75916	)
Note: Pilot data for the behavioural study, showing the group (n=5) average naturalness boundary (between-subjects SD) for the 5 PC components for male and female spaces, in both the positive and negative directions. These values were rounded to 0.d.p and used to scale the stimuli in the main experiment. Stimuli in the main experiment started at 0.3x the boundaries in the table, and scaled to a r…
