# Supplementary material for: fMRI evidence that hyper-caricatured faces activate object-selective cortex
Source: Front Psychol. 2023 Jan 12;13:1035524. doi: 10.3389/fpsyg.2022.1035524 (PMC9878608; doi:10.3389/fpsyg.2022.1035524)
Supplement: Supplementary file 9 [file Table_2.XLSX]

## Sheet: Sheet1
Supplementary Table 2: Average naturalness boundaries across the different components for the first 7 participants
			PC 1				PC2				PC3				PC 4				PC5
Gender	Direction		Mean	(	SD	)	Mean	(	SD	)	Mean	(	SD	)	Mean	(	SD	)	Mean	(	SD	)
Male	-		2.1378	(	0.488836	)	2.67572	(	0.55415	)	2.92033	(	0.940777	)	3.61907	(	0.710325	)	2.49301	(	0.758004	)
	+		3.37419	(	0.5115	)	4.05711	(	1.04254	)	3.02804	(	0.8603	)	2.99884	(	0.724812	)	2.20682	(	0.422066	)
Female	-		3.73721	(	0.971667	)	2.70862	(	0.599413	)	4.31471	(	1.35395	)	3.99114	(	0.560095	)	3.49385	(	0.537673	)
	+		3.00032	(	0.447444	)	4.42449	(	1.45693	)	4.06298	(	0.801317	)	4.81337	(	1.01529	)	4.92981	(	1.20562	)
Note: Values shows the means and between-subjects standard deviations of the point at which the first seven participants indicated the face sits on the boundary between natural and physically plausible and unnatural and physically implausible. The units are the number of standard deviations of the loadings of the input set back to into the PCA space from the average face. Note that these are the …
