# Supplementary material for: fMRI evidence that hyper-caricatured faces activate object-selective cortex
Source: Front Psychol. 2023 Jan 12;13:1035524. doi: 10.3389/fpsyg.2022.1035524 (PMC9878608; doi:10.3389/fpsyg.2022.1035524)
Supplement: Supplementary file 10 [file Table_3.XLSX]

## Sheet: Sheet1
Supplementary Table 3 Average naturalness boundaries and within-subject SDs for each of the stimulus types.
				S1				S2				S3				S4				S5				S6				S7				S9				S11				Grand Average
Component	Gender	Direction		Mean	(	SD	)	Mean	(	SD	)	Mean	(	SD	)	Mean	(	SD	)	Mean	(	SD	)	Mean	(	SD	)	Mean	(	SD	)	Mean	(	SD	)	Mean	(	SD	)	Mean	(	SD	)
PC1	Male	-		1.82953	(	0.219752	)	2.53199	(	0.204632	)	1.76148	(	0.212338	)	1.55143	(	0.261956	)	2.97139	(	0.27541	)	2.1918	(	0.229636	)	2.12699	(	0.280291	)	1.76306	(	0.255286	)	2.66896	(	0.10694	)	2.15518	(	0.481353	)
		+		2.65291	(	0.196687	)	3.74594	(	0.314761	)	3.13565	(	0.14724	)	2.82596	(	0.319278	)	3.92979	(	0.791667	)	3.86023	(	0.594909	)	3.46883	(	0.376604	)	3.47419	(	0.51045	)	4.01406	(	0.241895	)	3.4564	(	0.490969	)
	Female	-		3.65908	(	0.229155	)	5.17436	(	0.628101	)	3.20572	(	0.46778	)	2.69358	(	0.28033	)	5.02197	(	0.679281	)	3.20629	(	0.329987	)	3.19945	(	0.382166	)	2.71071	(	0.421182	)	4.01862	(	0.271229	)	3.65442	(	0.917607	)
		+		2.91635	(	0.447064	)	3.2026	(	0.49245	)	2.88291	(	0.30648	)	2.09935	(	0.299016	)	3.36943	(	0.374552	)	3.42477	(	0.231669	)	3.10683	(	0.340343	)	2.54423	(	0.239975	)	3.72399	(	0.228169	)	3.03005	(	0.490535	)
PC2	Male	-		2.56999	(	0.256308	)	2.98642	(	0.370093	)	2.35455	(	0.599742	)	1.75729	(	0.376982	)	3.55645	(	0.294349	)	2.73553	(	0.945625	)	2.76984	(	0.113785	)	2.29986	(	0.471172	)	3.03268	(	0.176495	)	2.67362	(	0.513706	)
		+		3.60159	(	0.385444	)	4.54365	(	0.594725	)	3.59437	(	0.404559	)	2.55395	(	0.224556	)	5.24984	(	0.689116	)	5.4043	(	1.9602	)	3.4521	(	0.717724	)	3.66628	(	0.743044	)	5.31406	(	0.475741	)	4.15335	(	1.01061	)
	Female	-		2.68529	(	0.205424	)	3.07533	(	0.24348	)	2.34653	(	0.54496	)	1.79829	(	0.298991	)	3.73294	(	0.166432	)	2.72094	(	0.0671199	)	2.60104	(	0.441828	)	2.80753	(	0.322919	)	2.84917	(	0.176021	)	2.73523	(	0.521889	)
		+		3.66277	(	0.300465	)	4.59579	(	0.188902	)	3.18396	(	0.498333	)	3.22247	(	0.694416	)	7.42061	(	0.930945	)	4.73033	(	0.846366	)	4.15549	(	0.346686	)	4.54082	(	0.374989	)	4.62767	(	0.398537	)	4.45999	(	1.26389	)
PC3	Male	-		2.34858	(	0.58646	)	4.07107	(	0.516627	)	2.32204	(	0.833512	)	1.74864	(	0.196556	)	4.07027	(	1.14664	)	2.39075	(	0.564163	)	3.49096	(	0.940087	)	3.19499	(	0.776483	)	3.96225	(	0.249664	)	3.06662	(	0.885917	)
		+		2.46017	(	0.240461	)	3.85995	(	0.345566	)	2.39511	(	0.445858	)	2.42704	(	1.26776	)	4.60159	(	0.209924	)	2.67112	(	0.508289	)	2.78128	(	0.488533	)	3.17416	(	0.334995	)	4.03288	(	0.182505	)	3.15592	(	0.815825	)
	Female	-		3.59398	(	0.381444	)	4.678	(	0.756199	)	3.44497	(	0.481449	)	2.87285	(	0.551922	)	7.018	(	0.986152	)	3.97834	(	1.08203	)	4.61683	(	0.538965	)	4.00174	(	0.342258	)	5.06502	(	0.257456	)	4.3633	(	1.20617	)
		+		3.61486	(	0.284092	)	4.7822	(	0.723687	)	3.74538	(	0.465916	)	2.88436	(	0.643151	)	5.34371	(	0.708421	)	3.99807	(	1.02398	)	4.07232	(	0.538646	)	2.74316	(	0.430452	)	4.7904	(	0.353258	)	3.99716	(	0.872119	)
PC4	Male	-		2.99484	(	0.622842	)	4.00951	(	0.264365	)	3.37196	(	0.505192	)	2.95204	(	0.426139	)	4.7266	(	0.426147	)	4.25237	(	1.22293	)	3.02614	(	0.464642	)	2.95701	(	0.730089	)	4.39796	(	0.559122	)	3.63205	(	0.713342	)
		+		2.32233	(	0.273191	)	4.01116	(	0.783302	)	2.55225	(	0.45799	)	2.22053	(	0.343062	)	3.85221	(	0.672894	)	3.27707	(	0.737163	)	2.75635	(	0.363858	)	2.58864	(	0.645435	)	3.05385	(	0.236164	)	2.95938	(	0.643175	)
	Female	-		3.91389	(	0.631848	)	4.52964	(	0.533042	)	3.83091	(	0.990814	)	3.176	(	0.831793	)	4.88469	(	0.354733	)	3.68798	(	0.664877	)	3.91488	(	0.316904	)	3.38487	(	0.261918	)	4.52942	(	0.381484	)	3.98359	(	0.563364	)
		+		3.70963	(	0.51645	)	6.28701	(	0.582429	)	4.21441	(	0.892139	)	3.8339	(	1.32657	)	5.90907	(	1.11643	)	5.23721	(	1.5082	)	4.50239	(	0.316693	)	4.15124	(	0.707526	)	4.9989	(	0.422868	)	4.76042	(	0.910525	)
PC5	Male	-		1.78708	(	0.408676	)	3.34933	(	0.575747	)	2.06907	(	0.655009	)	1.40593	(	0.119376	)	3.3408	(	0.299403	)	2.70433	(	0.540419	)	2.79454	(	0.389979	)	2.71673	(	0.609001	)	2.70223	(	0.355956	)	2.54111	(	0.663364	)
		+		2.23918	(	0.139662	)	1.69235	(	0.574414	)	2.06728	(	0.315007	)	1.92487	(	0.381552	)	3.04189	(	0.460837	)	2.2883	(	0.625355	)	2.19386	(	0.272109	)	2.46011	(	0.440971	)	2.9086	(	0.352697	)	2.31294	(	0.436483	)
	Female	-		3.09206	(	0.362184	)	4.10317	(	0.473378	)	2.89844	(	0.280606	)	2.92097	(	0.459639	)	4.18925	(	0.789258	)	3.6136	(	0.712425	)	3.63949	(	0.779429	)	2.95364	(	0.634903	)	3.81976	(	0.239905	)	3.47004	(	0.51569	)
		+		4.36491	(	0.629612	)	5.5975	(	0.807781	)	3.96362	(	1.16342	)	3.61291	(	1.30014	)	7.17197	(	0.8166	)	5.25891	(	1.51659	)	4.53884	(	0.768518	)	4.76393	(	0.815165	)	6.10794	(	0.595338	)	5.04228	(	1.11931	)
Note: The table shows the average naturalness boundary for each of the 'component' * 'gender' * 'direction' combinations for each participant. SD = the within-subject standard deviation across the 6 repetitions of each stimulus type. The value is the distance from the average face at which point the participants indicated the face is on the boundary of natural variability. Units are in terms of t…
