# Supplementary material for: fMRI evidence that hyper-caricatured faces activate object-selective cortex
Source: Front Psychol. 2023 Jan 12;13:1035524. doi: 10.3389/fpsyg.2022.1035524 (PMC9878608; doi:10.3389/fpsyg.2022.1035524)
Supplement: Supplementary file 11 [file Table_4.XLSX]

## Sheet: Sheet1
Supplementary Table 4. Volumes (mm^3) and the number of voxels within the left and right FFA.
		Left FFA			Right FFA
		Volume (mm^3)	N. Voxels		Volume (mm^3)	N. Voxels
S1		276.48	16		380.16	22
S2		138.24	8		241.92	14
S3		933.12	54		604.8	35
S4		570.24	33		812.16	47
S5		1330.56	77		812.16	47
S6		259.2	15		120.96	7
S7		691.2	40		518.4	30
S9		86.4	5		1002.24	58
S11		345.6	20		328.32	19
Grand Mean		514.56	29.7778		535.68	31
SD		410.902	23.7791		296.038	17.1318
Note: Bold indicates the hemisphere in which the FFA is larger within each participant. The FFA was defined by presenting voxels that survived FWE correction for faces > objects + scenes on a flat map, and then hand-drawing an ROI around contiguous voxels within the fusiform gyrus.
