# Supplementary material for: fMRI evidence that hyper-caricatured faces activate object-selective cortex
Source: Front Psychol. 2023 Jan 12;13:1035524. doi: 10.3389/fpsyg.2022.1035524 (PMC9878608; doi:10.3389/fpsyg.2022.1035524)
Supplement: Supplementary file 12 [file Table_5.XLSX]

## Sheet: Sheet1
Supplementary Table 5. Number of voxels within face-, object- and scene-selective regions.
		Face	Object	Scene
S1		300	777	1725
S2		101	518	560
S3		634	248	97
S4		296	164	365
S5		1321	194	547
S6		147	587	1350
S7		866	961	973
S9		291	114	948
S11		471	1096	878
Average		492	518	827
SD		393	365	502
Note: The number of voxels defined as face-, object- and scene-selective within the occipitotemporal anatomical ROI defined by the contrasts: faces > objects + scenes; objects > faces + scenes; scenes > faces + objects. Only voxels that survived FWE correction were included. The average shows the mean number of voxels along with the standard deviation (SD).
